# Supplementary material for: Cold Treatment Breaks Dormancy but Jeopardizes Flower Quality in Camellia japonica L
Source: Front Plant Sci. 2015 Nov 12;6:983. doi: 10.3389/fpls.2015.00983 (PMC4641915; doi:10.3389/fpls.2015.00983)
Supplement: Supplementary file 1 [file Table_1.XLSX]

## Sheet: Foglio1
Supplementary Material
Cold treatment breaks dormancy but jeopardizes flower quality in Camellia japonica L.
Berruti A., Christiaens A., De Keyser E., Van Labeke M.C., Scariot V.
Corresponding author:
Dr Andrea Berruti
National Research Council
Institute for Sustainable Plant Protection
viale Mattioli 25
Torino, 10125, Italy
andrea.berruti@unito.it
Supplementary Table 1. Hourly greenhouse temperatures from the start of the cold treatment until the last group of plants was moved to the greenhouse. Chilling Units produced in the greenhouse and week since the start of the cold storage are reported.
Day and Time	Greenhouse Temperature (°C)	Chilling Units	Week since the start of the cold storage
2010-10-18 08:57:49	15.1796	0	Week 1
2010-10-18 09:57:49	15.8706	0	Week 1
2010-10-18 10:57:49	17.4189	-0.5	Week 1
2010-10-18 11:57:49	18.1978	-0.5	Week 1
2010-10-18 12:57:49	25.8751	-1	Week 1
2010-10-18 13:57:49	24.6949	-1	Week 1
2010-10-18 14:57:49	24.5362	-1	Week 1
2010-10-18 15:57:49	21.7548	-1	Week 1
2010-10-18 16:57:49	19.3273	-1	Week 1
2010-10-18 17:57:49	16.5801	-0.5	Week 1
2010-10-18 18:57:49	15.0898	0	Week 1
2010-10-18 19:57:49	13.8059	0	Week 1
2010-10-18 20:57:49	13.1431	0	Week 1
2010-10-18 21:57:49	12.853	0	Week 1
2010-10-18 22:57:49	12.3759	0.5	Week 1
2010-10-18 23:57:49	12.476	0.5	Week 1
2010-10-19 00:57:49	12.3928	0.5	Week 1
2010-10-19 01:57:49	12.3139	0.5	Week 1
2010-10-19 02:57:49	12.3886	0.5	Week 1
2010-10-19 03:57:49	12.219	0.5	Week 1
2010-10-19 04:57:49	11.9099	0.5	Week 1
2010-10-19 05:57:49	12.3573	0.5	Week 1
2010-10-19 06:57:49	12.2912	0.5	Week 1
2010-10-19 07:57:49	13.2145	0	Week 1
2010-10-19 08:57:49	18.2593	-0.5	Week 1
2010-10-19 09:57:49	18.1001	-0.5	Week 1
2010-10-19 10:57:49	17.8216	-0.5	Week 1
2010-10-19 11:57:49	18.3928	-0.5	Week 1
2010-10-19 12:57:49	26.3251	-1	Week 1
2010-10-19 13:57:49	27.4425	-1	Week 1
2010-10-19 14:57:49	22.9511	-1	Week 1
2010-10-19 15:57:49	21.2704	-1	Week 1
2010-10-19 16:57:49	20.5164	-1	Week 1
2010-10-19 17:57:49	17.1873	-0.5	Week 1
2010-10-19 18:57:49	14.5464	0	Week 1
2010-10-19 19:57:49	14.2208	0	Week 1
2010-10-19 20:57:49	14.0017	0	Week 1
2010-10-19 21:57:49	12.7217	0	Week 1
2010-10-19 22:57:49	12.4159	0.5	Week 1
2010-10-19 23:57:49	12.7202	0	Week 1
2010-10-20 00:57:49	12.312	0.5	Week 1
2010-10-20 01:57:49	12.5655	0	Week 1
2010-10-20 02:57:49	12.4948	0.5	Week 1
2010-10-20 03:57:49	11.9872	0.5	Week 1
2010-10-20 04:57:49	11.1633	0.5	Week 1
2010-10-20 05:57:49	11.6007	0.5	Week 1
2010-10-20 06:57:49	11.7642	0.5	Week 1
2010-10-20 07:57:49	12.0408	0.5	Week 1
2010-10-20 08:57:49	17.2387	-0.5	Week 1
2010-10-20 09:57:49	17.0196	-0.5	Week 1
2010-10-20 10:57:49	16.2029	-0.5	Week 1
2010-10-20 11:57:49	17.6604	-0.5	Week 1
2010-10-20 12:57:49	18.5354	-1	Week 1
2010-10-20 13:57:49	22.7463	-1	Week 1
2010-10-20 14:57:49	18.6612	-1	Week 1
2010-10-20 15:57:49	19.2561	-1	Week 1
2010-10-20 16:57:49	15.1043	0	Week 1
2010-10-20 17:57:49	12.9945	0	Week 1
2010-10-20 18:57:49	10.93	0.5	Week 1
2010-10-20 19:57:49	10.977	0.5	Week 1
2010-10-20 20:57:49	10.8202	0.5	Week 1
2010-10-20 21:57:49	10.311	0.5	Week 1
2010-10-20 22:57:49	9.84728	0.5	Week 1
2010-10-20 23:57:49	9.20453	0.5	Week 1
2010-10-21 00:57:49	9.05287	0.5	Week 1
2010-10-21 01:57:49	8.56377	1	Week 1
2010-10-21 02:57:49	7.8396	1	Week 1
2010-10-21 03:57:49	7.4834	1	Week 1
2010-10-21 04:57:49	7.39236	1	Week 1
2010-10-21 05:57:49	7.30421	1	Week 1
2010-10-21 06:57:49	7.33099	1	Week 1
2010-10-21 07:57:49	7.71411	1	Week 1
2010-10-21 08:57:49	16.0784	-0.5	Week 1
2010-10-21 09:57:49	17.6341	-0.5	Week 1
2010-10-21 10:57:49	17.5005	-0.5	Week 1
2010-10-21 11:57:49	17.4387	-0.5	Week 1
2010-10-21 12:57:49	23.645	-1	Week 1
2010-10-21 13:57:49	29.9579	-1	Week 1
2010-10-21 14:57:49	25.3045	-1	Week 1
2010-10-21 15:57:49	22.228	-1	Week 1
2010-10-21 16:57:49	19.6565	-1	Week 1
2010-10-21 17:57:49	15.1139	0	Week 1
2010-10-21 18:57:49	13.0665	0	Week 1
2010-10-21 19:57:49	11.7994	0.5	Week 1
2010-10-21 20:57:49	10.5647	0.5	Week 1
2010-10-21 21:57:49	9.83382	0.5	Week 1
2010-10-21 22:57:49	9.37609	0.5	Week 1
2010-10-21 23:57:49	9.52978	0.5	Week 1
2010-10-22 00:57:49	9.77829	0.5	Week 1
2010-10-22 01:57:49	9.71883	0.5	Week 1
2010-10-22 02:57:49	9.44882	0.5	Week 1
2010-10-22 03:57:49	8.95551	1	Week 1
2010-10-22 04:57:49	8.47865	1	Week 1
2010-10-22 05:57:49	8.17292	1	Week 1
2010-10-22 06:57:49	8.00004	1	Week 1
2010-10-22 07:57:49	8.61233	1	Week 1
2010-10-22 08:57:49	15.9105	0	Week 1
2010-10-22 09:57:49	16.4863	-0.5	Week 1
2010-10-22 10:57:49	17.5327	-0.5	Week 1
2010-10-22 11:57:49	17.9412	-0.5	Week 1
2010-10-22 12:57:49	18.6029	-1	Week 1
2010-10-22 13:57:49	24.5241	-1	Week 1
2010-10-22 14:57:49	21.5462	-1	Week 1
2010-10-22 15:57:49	24.3135	-1	Week 1
2010-10-22 16:57:49	17.2912	-0.5	Week 1
2010-10-22 17:57:49	14.7562	0	Week 1
2010-10-22 18:57:49	12.9265	0	Week 1
2010-10-22 19:57:49	12.2534	0.5	Week 1
2010-10-22 20:57:49	11.5581	0.5	Week 1
2010-10-22 21:57:49	10.9658	0.5	Week 1
2010-10-22 22:57:49	10.9523	0.5	Week 1
2010-10-22 23:57:49	10.6112	0.5	Week 1
2010-10-23 00:57:49	10.3092	0.5	Week 1
2010-10-23 01:57:49	9.60748	0.5	Week 1
2010-10-23 02:57:49	8.87973	1	Week 1
2010-10-23 03:57:49	8.41418	1	Week 1
2010-10-23 04:57:49	8.12153	1	Week 1
2010-10-23 05:57:49	8.05021	1	Week 1
2010-10-23 06:57:49	7.97668	1	Week 1
2010-10-23 07:57:49	8.71884	1	Week 1
2010-10-23 08:57:49	15.8738	0	Week 1
2010-10-23 09:57:49	15.3044	0	Week 1
2010-10-23 10:57:49	16.4127	-0.5	Week 1
2010-10-23 11:57:49	15.8374	0	Week 1
2010-10-23 12:57:49	15.9169	0	Week 1
2010-10-23 13:57:49	15.8625	0	Week 1
2010-10-23 14:57:49	17.4789	-0.5	Week 1
2010-10-23 15:57:49	18.357	-0.5	Week 1
2010-10-23 16:57:49	12.8386	0	Week 1
2010-10-23 17:57:49	11.7392	0.5	Week 1
2010-10-23 18:57:49	11.0201	0.5	Week 1
2010-10-23 19:57:49	10.3772	0.5	Week 1
2010-10-23 20:57:49	10.481	0.5	Week 1
2010-10-23 21:57:49	10.5687	0.5	Week 1
2010-10-23 22:57:49	10.7115	0.5	Week 1
2010-10-23 23:57:49	10.2354	0.5	Week 1
2010-10-24 00:57:49	10.9041	0.5	Week 1
2010-10-24 01:57:49	10.876	0.5	Week 1
2010-10-24 02:57:49	10.1538	0.5	Week 1
2010-10-24 03:57:49	10.0348	0.5	Week 1
2010-10-24 04:57:49	9.58665	0.5	Week 1
2010-10-24 05:57:49	9.23189	0.5	Week 1
2010-10-24 06:57:49	8.6542	1	Week 1
2010-10-24 07:57:49	8.82428	1	Week 1
2010-10-24 08:57:49	15.6904	0	Week 1
2010-10-24 09:57:49	15.8012	0	Week 1
2010-10-24 10:57:49	16.5498	-0.5	Week 1
2010-10-24 11:57:49	17.8182	-0.5	Week 1
2010-10-24 12:57:49	18.2646	-0.5	Week 1
2010-10-24 13:57:49	20.1933	-1	Week 1
2010-10-24 14:57:49	18.7714	-1	Week 1
2010-10-24 15:57:49	18.201	-0.5	Week 1
2010-10-24 16:57:49	14.1957	0	Week 1
2010-10-24 17:57:49	12.6559	0	Week 1
2010-10-24 18:57:49	11.1298	0.5	Week 1
2010-10-24 19:57:49	10.1456	0.5	Week 1
2010-10-24 20:57:49	9.38497	0.5	Week 1
2010-10-24 21:57:49	10.3737	0.5	Week 1
2010-10-24 22:57:49	10.4755	0.5	Week 1
2010-10-24 23:57:49	10.0108	0.5	Week 1
2010-10-25 00:57:49	10.0555	0.5	Week 1
2010-10-25 01:57:49	10.4706	0.5	Week 1
2010-10-25 02:57:49	10.1194	0.5	Week 1
2010-10-25 03:57:49	10.1932	0.5	Week 1
2010-10-25 04:57:49	10.5601	0.5	Week 1
2010-10-25 05:57:49	10.4454	0.5	Week 1
2010-10-25 06:57:49	10.0716	0.5	Week 1
2010-10-25 07:57:49	10.5074	0.5	Week 1
2010-10-25 08:57:49	16.4363	-0.5	Week 2
2010-10-25 09:57:49	16.1941	-0.5	Week 2
2010-10-25 10:57:49	17.2539	-0.5	Week 2
2010-10-25 11:57:49	17.8647	-0.5	Week 2
2010-10-25 12:57:49	25.5941	-1	Week 2
2010-10-25 13:57:49	26.0161	-1	Week 2
2010-10-25 14:57:49	21.9637	-1	Week 2
2010-10-25 15:57:49	19.4632	-1	Week 2
2010-10-25 16:57:49	18.0105	-0.5	Week 2
2010-10-25 17:57:49	15.5798	0	Week 2
2010-10-25 18:57:49	13.0273	0	Week 2
2010-10-25 19:57:49	11.5229	0.5	Week 2
2010-10-25 20:57:49	10.347	0.5	Week 2
2010-10-25 21:57:49	9.75092	0.5	Week 2
2010-10-25 22:57:49	9.36621	0.5	Week 2
2010-10-25 23:57:49	9.15727	0.5	Week 2
2010-10-26 00:57:49	8.97682	1	Week 2
2010-10-26 01:57:49	8.51683	1	Week 2
2010-10-26 02:57:49	8.23575	1	Week 2
2010-10-26 03:57:49	7.87148	1	Week 2
2010-10-26 04:57:49	7.86337	1	Week 2
2010-10-26 05:57:49	7.79804	1	Week 2
2010-10-26 06:57:49	7.72651	1	Week 2
2010-10-26 07:57:49	8.17472	1	Week 2
2010-10-26 08:57:49	15.4275	0	Week 2
2010-10-26 09:57:49	15.6577	0	Week 2
2010-10-26 10:57:49	16.7958	-0.5	Week 2
2010-10-26 11:57:49	18.0357	-0.5	Week 2
2010-10-26 12:57:49	20.8116	-1	Week 2
2010-10-26 13:57:49	20.1816	-1	Week 2
2010-10-26 14:57:49	18.9873	-1	Week 2
2010-10-26 15:57:49	18.7637	-1	Week 2
2010-10-26 16:57:49	14.6246	0	Week 2
2010-10-26 17:57:49	12.8242	0	Week 2
2010-10-26 18:57:49	11.8573	0.5	Week 2
2010-10-26 19:57:49	11.0504	0.5	Week 2
2010-10-26 20:57:49	11.0602	0.5	Week 2
2010-10-26 21:57:49	10.8513	0.5	Week 2
2010-10-26 22:57:49	10.9458	0.5	Week 2
2010-10-26 23:57:49	9.65579	0.5	Week 2
2010-10-27 00:57:49	9.0254	0.5	Week 2
2010-10-27 01:57:49	8.90409	1	Week 2
2010-10-27 02:57:49	9.79802	0.5	Week 2
2010-10-27 03:57:49	10.4002	0.5	Week 2
2010-10-27 04:57:49	10.5858	0.5	Week 2
2010-10-27 05:57:49	10.1701	0.5	Week 2
2010-10-27 06:57:49	10.1393	0.5	Week 2
2010-10-27 07:57:49	10.5852	0.5	Week 2
2010-10-27 08:57:49	16.3536	-0.5	Week 2
2010-10-27 09:57:49	16.4627	-0.5	Week 2
2010-10-27 10:57:49	17.3862	-0.5	Week 2
2010-10-27 11:57:49	18.9056	-1	Week 2
2010-10-27 12:57:49	19.0626	-1	Week 2
2010-10-27 13:57:49	19.3168	-1	Week 2
2010-10-27 14:57:49	19.3082	-1	Week 2
2010-10-27 15:57:49	18.3675	-0.5	Week 2
2010-10-27 16:57:49	16.6776	-0.5	Week 2
2010-10-27 17:57:49	15.448	0	Week 2
2010-10-27 18:57:49	14.4962	0	Week 2
2010-10-27 19:57:49	13.2194	0	Week 2
2010-10-27 20:57:49	11.7409	0.5	Week 2
2010-10-27 21:57:49	11.5831	0.5	Week 2
2010-10-27 22:57:49	11.3398	0.5	Week 2
2010-10-27 23:57:49	11.3084	0.5	Week 2
2010-10-28 00:57:49	11.3941	0.5	Week 2
2010-10-28 01:57:49	11.5648	0.5	Week 2
2010-10-28 02:57:49	11.0473	0.5	Week 2
2010-10-28 03:57:49	10.497	0.5	Week 2
2010-10-28 04:57:49	10.3228	0.5	Week 2
2010-10-28 05:57:49	10.1319	0.5	Week 2
2010-10-28 06:57:49	10.5571	0.5	Week 2
2010-10-28 07:57:49	11.3322	0.5	Week 2
2010-10-28 08:57:49	16.9112	-0.5	Week 2
2010-10-28 09:57:49	17.3769	-0.5	Week 2
2010-10-28 10:57:49	17.9188	-0.5	Week 2
2010-10-28 11:57:49	18.7335	-1	Week 2
2010-10-28 12:57:49	20.4263	-1	Week 2
2010-10-28 13:57:49	20.9056	-1	Week 2
2010-10-28 14:57:49	21.1127	-1	Week 2
2010-10-28 15:57:49	19.6264	-1	Week 2
2010-10-28 16:57:49	17.6888	-0.5	Week 2
2010-10-28 17:57:49	16.4496	-0.5	Week 2
2010-10-28 18:57:49	15.3953	0	Week 2
2010-10-28 19:57:49	14.9585	0	Week 2
2010-10-28 20:57:49	14.5887	0	Week 2
2010-10-28 21:57:49	13.678	0	Week 2
2010-10-28 22:57:49	12.5563	0	Week 2
2010-10-28 23:57:49	11.845	0.5	Week 2
2010-10-29 00:57:49	11.2752	0.5	Week 2
2010-10-29 01:57:49	11.5167	0.5	Week 2
2010-10-29 02:57:49	11.8145	0.5	Week 2
2010-10-29 03:57:49	11.6201	0.5	Week 2
2010-10-29 04:57:49	11.4672	0.5	Week 2
2010-10-29 05:57:49	11.2703	0.5	Week 2
2010-10-29 06:57:49	11.1925	0.5	Week 2
2010-10-29 07:57:49	11.6246	0.5	Week 2
2010-10-29 08:57:49	17.0318	-0.5	Week 2
2010-10-29 09:57:49	17.3495	-0.5	Week 2
2010-10-29 10:57:49	18.1203	-0.5	Week 2
2010-10-29 11:57:49	19.3716	-1	Week 2
2010-10-29 12:57:49	22.1889	-1	Week 2
2010-10-29 13:57:49	23.5856	-1	Week 2
2010-10-29 14:57:49	22.6225	-1	Week 2
2010-10-29 15:57:49	22.9059	-1	Week 2
2010-10-29 16:57:49	19.5704	-1	Week 2
2010-10-29 17:57:49	17.6813	-0.5	Week 2
2010-10-29 18:57:49	16.1578	-0.5	Week 2
2010-10-29 19:57:49	15.4539	0	Week 2
2010-10-29 20:57:49	14.9578	0	Week 2
2010-10-29 21:57:49	15.1932	0	Week 2
2010-10-29 22:57:49	15.2646	0	Week 2
2010-10-29 23:57:49	15.0676	0	Week 2
2010-10-30 00:57:49	14.7541	0	Week 2
2010-10-30 01:57:49	14.5594	0	Week 2
2010-10-30 02:57:49	14.7904	0	Week 2
2010-10-30 03:57:49	14.424	0	Week 2
2010-10-30 04:57:49	14.4699	0	Week 2
2010-10-30 05:57:49	14.341	0	Week 2
2010-10-30 06:57:49	14.4357	0	Week 2
2010-10-30 07:57:49	14.8622	0	Week 2
2010-10-30 08:57:49	17.0012	-0.5	Week 2
2010-10-30 09:57:49	17.9276	-0.5	Week 2
2010-10-30 10:57:49	17.7198	-0.5	Week 2
2010-10-30 11:57:49	18.5847	-1	Week 2
2010-10-30 12:57:49	20.9157	-1	Week 2
2010-10-30 13:57:49	23.3867	-1	Week 2
2010-10-30 14:57:49	25.2231	-1	Week 2
2010-10-30 15:57:49	26.3894	-1	Week 2
2010-10-30 16:57:49	22.0473	-1	Week 2
2010-10-30 17:57:49	18.595	-1	Week 2
2010-10-30 18:57:49	15.8448	0	Week 2
2010-10-30 19:57:49	14.4654	0	Week 2
2010-10-30 20:57:49	13.5579	0	Week 2
2010-10-30 21:57:49	13.0747	0	Week 2
2010-10-30 22:57:49	12.6351	0	Week 2
2010-10-30 23:57:49	12.1073	0.5	Week 2
2010-10-31 00:57:49	11.6008	0.5	Week 2
2010-10-31 01:57:49	11.1208	0.5	Week 2
2010-10-31 02:57:49	10.9069	0.5	Week 2
2010-10-31 03:57:49	10.7395	0.5	Week 2
2010-10-31 04:57:49	10.6641	0.5	Week 2
2010-10-31 05:57:49	10.5201	0.5	Week 2
2010-10-31 06:57:49	11.5271	0.5	Week 2
2010-10-31 07:57:49	11.2543	0.5	Week 2
2010-10-31 08:57:49	15.8122	0	Week 2
2010-10-31 09:57:49	17.2931	-0.5	Week 2
2010-10-31 10:57:49	17.771	-0.5	Week 2
2010-10-31 11:57:49	18.6864	-1	Week 2
2010-10-31 12:57:49	19.9055	-1	Week 2
2010-10-31 13:57:49	21.0985	-1	Week 2
2010-10-31 14:57:49	26.4936	-1	Week 2
2010-10-31 15:57:49	22.7702	-1	Week 2
2010-10-31 16:57:49	24.426	-1	Week 2
2010-10-31 17:57:49	20.9522	-1	Week 2
2010-10-31 18:57:49	19.2691	-1	Week 2
2010-10-31 19:57:49	18.0906	-0.5	Week 2
2010-10-31 20:57:49	16.3183	-0.5	Week 2
2010-10-31 21:57:49	15.3394	0	Week 2
2010-10-31 22:57:49	14.6553	0	Week 2
2010-10-31 23:57:49	14.1881	0	Week 2
2010-11-01 00:57:49	13.7155	0	Week 2
2010-11-01 01:57:49	13.3794	0	Week 2
2010-11-01 02:57:49	13.1042	0	Week 2
2010-11-01 03:57:49	13.0579	0	Week 2
2010-11-01 04:57:49	13.3783	0	Week 2
2010-11-01 05:57:49	13.4592	0	Week 2
2010-11-01 06:57:49	13.3421	0	Week 2
2010-11-01 07:57:49	13.123	0	Week 2
2010-11-01 08:57:49	17.8923	-0.5	Week 3
2010-11-01 09:57:49	18.9091	-1	Week 3
2010-11-01 10:57:49	18.2434	-0.5	Week 3
2010-11-01 11:57:49	18.9541	-1	Week 3
2010-11-01 12:57:49	27.4173	-1	Week 3
2010-11-01 13:57:49	30.4529	-1	Week 3
2010-11-01 14:57:49	25.8128	-1	Week 3
2010-11-01 15:57:49	23.3965	-1	Week 3
2010-11-01 16:57:49	23.399	-1	Week 3
2010-11-01 17:57:49	20.8642	-1	Week 3
2010-11-01 18:57:49	19.0628	-1	Week 3
2010-11-01 19:57:49	17.4013	-0.5	Week 3
2010-11-01 20:57:49	15.8914	0	Week 3
2010-11-01 21:57:49	15.1053	0	Week 3
2010-11-01 22:57:49	14.7451	0	Week 3
2010-11-01 23:57:49	14.0644	0	Week 3
2010-11-02 00:57:49	13.8012	0	Week 3
2010-11-02 01:57:49	13.2831	0	Week 3
2010-11-02 02:57:49	12.8969	0	Week 3
2010-11-02 03:57:49	12.6849	0	Week 3
2010-11-02 04:57:49	12.7956	0	Week 3
2010-11-02 05:57:49	12.9842	0	Week 3
2010-11-02 06:57:49	13.211	0	Week 3
2010-11-02 07:57:49	13.1529	0	Week 3
2010-11-02 08:57:49	17.3669	-0.5	Week 3
2010-11-02 09:57:49	18.6101	-1	Week 3
2010-11-02 10:57:49	18.2956	-0.5	Week 3
2010-11-02 11:57:49	18.4559	-0.5	Week 3
2010-11-02 12:57:49	18.6647	-1	Week 3
2010-11-02 13:57:49	18.55	-1	Week 3
2010-11-02 14:57:49	18.7064	-1	Week 3
2010-11-02 15:57:49	19.0597	-1	Week 3
2010-11-02 16:57:49	19.8101	-1	Week 3
2010-11-02 17:57:49	17.9241	-0.5	Week 3
2010-11-02 18:57:49	16.5119	-0.5	Week 3
2010-11-02 19:57:49	15.9175	0	Week 3
2010-11-02 20:57:49	15.7721	0	Week 3
2010-11-02 21:57:49	15.5955	0	Week 3
2010-11-02 22:57:49	15.4596	0	Week 3
2010-11-02 23:57:49	15.2576	0	Week 3
2010-11-03 00:57:49	14.9445	0	Week 3
2010-11-03 01:57:49	15.0495	0	Week 3
2010-11-03 02:57:49	15.0152	0	Week 3
2010-11-03 03:57:49	15.0074	0	Week 3
2010-11-03 04:57:49	15.0527	0	Week 3
2010-11-03 05:57:49	15.1183	0	Week 3
2010-11-03 06:57:49	15.1297	0	Week 3
2010-11-03 07:57:49	15.2332	0	Week 3
2010-11-03 08:57:49	16.2073	-0.5	Week 3
2010-11-03 09:57:49	17.6464	-0.5	Week 3
2010-11-03 10:57:49	18.1441	-0.5	Week 3
2010-11-03 11:57:49	19.118	-1	Week 3
2010-11-03 12:57:49	22.1818	-1	Week 3
2010-11-03 13:57:49	22.547	-1	Week 3
2010-11-03 14:57:49	25.8663	-1	Week 3
2010-11-03 15:57:49	24.8695	-1	Week 3
2010-11-03 16:57:49	23.9838	-1	Week 3
2010-11-03 17:57:49	20.7226	-1	Week 3
2010-11-03 18:57:49	18.9014	-1	Week 3
2010-11-03 19:57:49	17.9325	-0.5	Week 3
2010-11-03 20:57:49	17.6267	-0.5	Week 3
2010-11-03 21:57:49	17.4648	-0.5	Week 3
2010-11-03 22:57:49	17.391	-0.5	Week 3
2010-11-03 23:57:49	17.3469	-0.5	Week 3
2010-11-04 00:57:49	17.0878	-0.5	Week 3
2010-11-04 01:57:49	16.8682	-0.5	Week 3
2010-11-04 02:57:49	16.6851	-0.5	Week 3
2010-11-04 03:57:49	16.8046	-0.5	Week 3
2010-11-04 04:57:49	16.8529	-0.5	Week 3
2010-11-04 05:57:49	16.8489	-0.5	Week 3
2010-11-04 06:57:49	16.6402	-0.5	Week 3
2010-11-04 07:57:49	16.6779	-0.5	Week 3
2010-11-04 08:57:49	17.0404	-0.5	Week 3
2010-11-04 09:57:49	18.6792	-1	Week 3
2010-11-04 10:57:49	19.6105	-1	Week 3
2010-11-04 11:57:49	21.4438	-1	Week 3
2010-11-04 12:57:49	22.0934	-1	Week 3
2010-11-04 13:57:49	23.2698	-1	Week 3
2010-11-04 14:57:49	22.7119	-1	Week 3
2010-11-04 15:57:49	21.2763	-1	Week 3
2010-11-04 16:57:49	22.0192	-1	Week 3
2010-11-04 17:57:49	19.936	-1	Week 3
2010-11-04 18:57:49	18.8365	-1	Week 3
2010-11-04 19:57:49	18.2294	-0.5	Week 3
2010-11-04 20:57:49	17.8768	-0.5	Week 3
2010-11-04 21:57:49	17.5951	-0.5	Week 3
2010-11-04 22:57:49	17.4678	-0.5	Week 3
2010-11-04 23:57:49	17.4154	-0.5	Week 3
2010-11-05 00:57:49	17.1789	-0.5	Week 3
2010-11-05 01:57:49	16.8671	-0.5	Week 3
2010-11-05 02:57:49	16.5161	-0.5	Week 3
2010-11-05 03:57:49	16.6635	-0.5	Week 3
2010-11-05 04:57:49	16.7367	-0.5	Week 3
2010-11-05 05:57:49	16.7324	-0.5	Week 3
2010-11-05 06:57:49	16.6971	-0.5	Week 3
2010-11-05 07:57:49	16.6713	-0.5	Week 3
2010-11-05 08:57:49	16.9394	-0.5	Week 3
2010-11-05 09:57:49	18.3315	-0.5	Week 3
2010-11-05 10:57:49	18.8592	-1	Week 3
2010-11-05 11:57:49	19.6503	-1	Week 3
2010-11-05 12:57:49	19.777	-1	Week 3
2010-11-05 13:57:49	19.1602	-1	Week 3
2010-11-05 14:57:49	19.1049	-1	Week 3
2010-11-05 15:57:49	20.0246	-1	Week 3
2010-11-05 16:57:49	19.8136	-1	Week 3
2010-11-05 17:57:49	17.9703	-0.5	Week 3
2010-11-05 18:57:49	17.4627	-0.5	Week 3
2010-11-05 19:57:49	17.2281	-0.5	Week 3
2010-11-05 20:57:49	17.0556	-0.5	Week 3
2010-11-05 21:57:49	16.8687	-0.5	Week 3
2010-11-05 22:57:49	16.7472	-0.5	Week 3
2010-11-05 23:57:49	16.5899	-0.5	Week 3
2010-11-06 00:57:49	16.6135	-0.5	Week 3
2010-11-06 01:57:49	16.5587	-0.5	Week 3
2010-11-06 02:57:49	16.413	-0.5	Week 3
2010-11-06 03:57:49	16.3914	-0.5	Week 3
2010-11-06 04:57:49	15.9196	0	Week 3
2010-11-06 05:57:49	15.0042	0	Week 3
2010-11-06 06:57:49	14.7414	0	Week 3
2010-11-06 07:57:49	14.4808	0	Week 3
2010-11-06 08:57:49	18.1207	-0.5	Week 3
2010-11-06 09:57:49	18.3996	-0.5	Week 3
2010-11-06 10:57:49	18.6046	-1	Week 3
2010-11-06 11:57:49	18.7614	-1	Week 3
2010-11-06 12:57:49	20.5437	-1	Week 3
2010-11-06 13:57:49	19.2063	-1	Week 3
2010-11-06 14:57:49	19.6822	-1	Week 3
2010-11-06 15:57:49	19.5027	-1	Week 3
2010-11-06 16:57:49	21.2324	-1	Week 3
2010-11-06 17:57:49	18.1158	-0.5	Week 3
2010-11-06 18:57:49	15.6552	0	Week 3
2010-11-06 19:57:49	14.4615	0	Week 3
2010-11-06 20:57:49	13.7595	0	Week 3
2010-11-06 21:57:49	13.352	0	Week 3
2010-11-06 22:57:49	13.1171	0	Week 3
2010-11-06 23:57:49	12.9388	0	Week 3
2010-11-07 00:57:49	12.4181	0.5	Week 3
2010-11-07 01:57:49	12.1399	0.5	Week 3
2010-11-07 02:57:49	12.0127	0.5	Week 3
2010-11-07 03:57:49	12.0528	0.5	Week 3
2010-11-07 04:57:49	12.3804	0.5	Week 3
2010-11-07 05:57:49	12.3839	0.5	Week 3
2010-11-07 06:57:49	12.4464	0.5	Week 3
2010-11-07 07:57:49	12.3091	0.5	Week 3
2010-11-07 08:57:49	17.9726	-0.5	Week 3
2010-11-07 09:57:49	18.3134	-0.5	Week 3
2010-11-07 10:57:49	18.3471	-0.5	Week 3
2010-11-07 11:57:49	18.6248	-1	Week 3
2010-11-07 12:57:49	19.7267	-1	Week 3
2010-11-07 13:57:49	17.6717	-0.5	Week 3
2010-11-07 14:57:49	18.0375	-0.5	Week 3
2010-11-07 15:57:49	18.4745	-0.5	Week 3
2010-11-07 16:57:49	18.2022	-0.5	Week 3
2010-11-07 17:57:49	16.0505	-0.5	Week 3
2010-11-07 18:57:49	14.7601	0	Week 3
2010-11-07 19:57:49	14.1416	0	Week 3
2010-11-07 20:57:49	13.1713	0	Week 3
2010-11-07 21:57:49	12.61	0	Week 3
2010-11-07 22:57:49	12.3591	0.5	Week 3
2010-11-07 23:57:49	11.9037	0.5	Week 3
2010-11-08 00:57:49	11.7122	0.5	Week 3
2010-11-08 01:57:49	11.3029	0.5	Week 3
2010-11-08 02:57:49	11.8799	0.5	Week 3
2010-11-08 03:57:49	11.8963	0.5	Week 3
2010-11-08 04:57:49	11.8717	0.5	Week 3
2010-11-08 05:57:49	11.4825	0.5	Week 3
2010-11-08 06:57:49	11.2731	0.5	Week 3
2010-11-08 07:57:49	11.1442	0.5	Week 3
2010-11-08 08:57:49	16.3761	-0.5	Week 4
2010-11-08 09:57:49	17.3024	-0.5	Week 4
2010-11-08 10:57:49	17.6336	-0.5	Week 4
2010-11-08 11:57:49	17.7532	-0.5	Week 4
2010-11-08 12:57:49	18.4978	-0.5	Week 4
2010-11-08 13:57:49	18.4409	-0.5	Week 4
2010-11-08 14:57:49	17.5764	-0.5	Week 4
2010-11-08 15:57:49	18.2742	-0.5	Week 4
2010-11-08 16:57:49	17.0489	-0.5	Week 4
2010-11-08 17:57:49	13.913	0	Week 4
2010-11-08 18:57:49	12.7085	0	Week 4
2010-11-08 19:57:49	12.2	0.5	Week 4
2010-11-08 20:57:49	11.9206	0.5	Week 4
2010-11-08 21:57:49	11.9245	0.5	Week 4
2010-11-08 22:57:49	11.9281	0.5	Week 4
2010-11-08 23:57:49	11.7726	0.5	Week 4
2010-11-09 00:57:49	11.7352	0.5	Week 4
2010-11-09 01:57:49	11.8497	0.5	Week 4
2010-11-09 02:57:49	12.0141	0.5	Week 4
2010-11-09 03:57:49	11.8767	0.5	Week 4
2010-11-09 04:57:49	11.8049	0.5	Week 4
2010-11-09 05:57:49	11.8813	0.5	Week 4
2010-11-09 06:57:49	12.0784	0.5	Week 4
2010-11-09 07:57:49	12.0715	0.5	Week 4
2010-11-09 08:57:49	17.7459	-0.5	Week 4
2010-11-09 09:57:49	17.8683	-0.5	Week 4
2010-11-09 10:57:49	18.3373	-0.5	Week 4
2010-11-09 11:57:49	18.1826	-0.5	Week 4
2010-11-09 12:57:49	18.1579	-0.5	Week 4
2010-11-09 13:57:49	18.344	-0.5	Week 4
2010-11-09 14:57:49	18.0264	-0.5	Week 4
2010-11-09 15:57:49	18.6957	-1	Week 4
2010-11-09 16:57:49	18.2427	-0.5	Week 4
2010-11-09 17:57:49	15.5301	0	Week 4
2010-11-09 18:57:49	14.3133	0	Week 4
2010-11-09 19:57:49	13.5918	0	Week 4
2010-11-09 20:57:49	12.947	0	Week 4
2010-11-09 21:57:49	12.5408	0	Week 4
2010-11-09 22:57:49	12.1727	0.5	Week 4
2010-11-09 23:57:49	11.8995	0.5	Week 4
2010-11-10 00:57:49	11.6999	0.5	Week 4
2010-11-10 01:57:49	11.6037	0.5	Week 4
2010-11-10 02:57:49	11.4552	0.5	Week 4
2010-11-10 03:57:49	11.5309	0.5	Week 4
2010-11-10 04:57:49	11.3736	0.5	Week 4
2010-11-10 05:57:49	11.366	0.5	Week 4
2010-11-10 06:57:49	11.3214	0.5	Week 4
2010-11-10 07:57:49	11.2753	0.5	Week 4
2010-11-10 08:57:49	16.4461	-0.5	Week 4
2010-11-10 09:57:49	17.1331	-0.5	Week 4
2010-11-10 10:57:49	17.7407	-0.5	Week 4
2010-11-10 11:57:49	18.2544	-0.5	Week 4
2010-11-10 12:57:49	18.4702	-0.5	Week 4
2010-11-10 13:57:49	20.8168	-1	Week 4
2010-11-10 14:57:49	19.2923	-1	Week 4
2010-11-10 15:57:49	18.4722	-0.5	Week 4
2010-11-10 16:57:49	18.0964	-0.5	Week 4
2010-11-10 17:57:49	15.4608	0	Week 4
2010-11-10 18:57:49	13.3349	0	Week 4
2010-11-10 19:57:49	12.596	0	Week 4
2010-11-10 20:57:49	12.3786	0.5	Week 4
2010-11-10 21:57:49	12.1802	0.5	Week 4
2010-11-10 22:57:49	11.0371	0.5	Week 4
2010-11-10 23:57:49	10.6313	0.5	Week 4
2010-11-11 00:57:49	10.7133	0.5	Week 4
2010-11-11 01:57:49	10.2526	0.5	Week 4
2010-11-11 02:57:49	9.82369	0.5	Week 4
2010-11-11 03:57:49	9.47466	0.5	Week 4
2010-11-11 04:57:49	9.10508	0.5	Week 4
2010-11-11 05:57:49	9.16889	0.5	Week 4
2010-11-11 06:57:49	9.71414	0.5	Week 4
2010-11-11 07:57:49	9.71771	0.5	Week 4
2010-11-11 08:57:49	15.5905	0	Week 4
2010-11-11 09:57:49	16.7718	-0.5	Week 4
2010-11-11 10:57:49	16.2694	-0.5	Week 4
2010-11-11 11:57:49	15.8883	0	Week 4
2010-11-11 12:57:49	15.6233	0	Week 4
2010-11-11 13:57:49	15.9477	0	Week 4
2010-11-11 14:57:49	15.5887	0	Week 4
2010-11-11 15:57:49	15.8522	0	Week 4
2010-11-11 16:57:49	15.1421	0	Week 4
2010-11-11 17:57:49	13.3786	0	Week 4
2010-11-11 18:57:49	12.9904	0	Week 4
2010-11-11 19:57:49	13.172	0	Week 4
2010-11-11 20:57:49	13.3536	0	Week 4
2010-11-11 21:57:49	12.6733	0	Week 4
2010-11-11 22:57:49	12.195	0.5	Week 4
2010-11-11 23:57:49	12.1585	0.5	Week 4
2010-11-12 00:57:49	11.8539	0.5	Week 4
2010-11-12 01:57:49	11.811	0.5	Week 4
2010-11-12 02:57:49	12.0891	0.5	Week 4
2010-11-12 03:57:49	12.5147	0	Week 4
2010-11-12 04:57:49	12.4803	0.5	Week 4
2010-11-12 05:57:49	12.5931	0	Week 4
2010-11-12 06:57:49	12.7744	0	Week 4
2010-11-12 07:57:49	12.7969	0	Week 4
2010-11-12 08:57:49	17.4784	-0.5	Week 4
2010-11-12 09:57:49	18.1519	-0.5	Week 4
2010-11-12 10:57:49	18.5429	-1	Week 4
2010-11-12 11:57:49	18.7573	-1	Week 4
2010-11-12 12:57:49	20.4343	-1	Week 4
2010-11-12 13:57:49	19.0585	-1	Week 4
2010-11-12 14:57:49	18.731	-1	Week 4
2010-11-12 15:57:49	18.4854	-0.5	Week 4
2010-11-12 16:57:49	17.6605	-0.5	Week 4
2010-11-12 17:57:49	15.8377	0	Week 4
2010-11-12 18:57:49	15.07	0	Week 4
2010-11-12 19:57:49	14.7701	0	Week 4
2010-11-12 20:57:49	14.9502	0	Week 4
2010-11-12 21:57:49	15.0481	0	Week 4
2010-11-12 22:57:49	15.1653	0	Week 4
2010-11-12 23:57:49	15.2625	0	Week 4
2010-11-13 00:57:49	15.355	0	Week 4
2010-11-13 01:57:49	15.3844	0	Week 4
2010-11-13 02:57:49	15.5099	0	Week 4
2010-11-13 03:57:49	15.4677	0	Week 4
2010-11-13 04:57:49	15.4898	0	Week 4
2010-11-13 05:57:49	15.382	0	Week 4
2010-11-13 06:57:49	15.2057	0	Week 4
2010-11-13 07:57:49	15.0007	0	Week 4
2010-11-13 08:57:49	18.2635	-0.5	Week 4
2010-11-13 09:57:49	18.5175	-1	Week 4
2010-11-13 10:57:49	17.9653	-0.5	Week 4
2010-11-13 11:57:49	18.0507	-0.5	Week 4
2010-11-13 12:57:49	18.0201	-0.5	Week 4
2010-11-13 13:57:49	18.4661	-0.5	Week 4
2010-11-13 14:57:49	18.2283	-0.5	Week 4
2010-11-13 15:57:49	18.0332	-0.5	Week 4
2010-11-13 16:57:49	18.0037	-0.5	Week 4
2010-11-13 17:57:49	15.9054	0	Week 4
2010-11-13 18:57:49	15.4018	0	Week 4
2010-11-13 19:57:49	15.0709	0	Week 4
2010-11-13 20:57:49	15.009	0	Week 4
2010-11-13 21:57:49	14.9488	0	Week 4
2010-11-13 22:57:49	15.0233	0	Week 4
2010-11-13 23:57:49	14.9859	0	Week 4
2010-11-14 00:57:49	15.0639	0	Week 4
2010-11-14 01:57:49	15.1775	0	Week 4
2010-11-14 02:57:49	15.4403	0	Week 4
2010-11-14 03:57:49	15.4255	0	Week 4
2010-11-14 04:57:49	15.2283	0	Week 4
2010-11-14 05:57:49	15.1444	0	Week 4
2010-11-14 06:57:49	15.0911	0	Week 4
2010-11-14 07:57:49	14.7423	0	Week 4
2010-11-14 08:57:49	17.7801	-0.5	Week 4
2010-11-14 09:57:49	18.4467	-0.5	Week 4
2010-11-14 10:57:49	18.4499	-0.5	Week 4
2010-11-14 11:57:49	18.6349	-1	Week 4
2010-11-14 12:57:49	18.5104	-1	Week 4
2010-11-14 13:57:49	19.0123	-1	Week 4
2010-11-14 14:57:49	19.0361	-1	Week 4
2010-11-14 15:57:49	19.0318	-1	Week 4
2010-11-14 16:57:49	19.234	-1	Week 4
2010-11-14 17:57:49	17.3726	-0.5	Week 4
2010-11-14 18:57:49	16.5287	-0.5	Week 4
2010-11-14 19:57:49	15.409	0	Week 4
2010-11-14 20:57:49	14.8285	0	Week 4
2010-11-14 21:57:49	14.2684	0	Week 4
2010-11-14 22:57:49	13.8599	0	Week 4
2010-11-14 23:57:49	13.0953	0	Week 4
2010-11-15 00:57:49	12.8054	0	Week 4
2010-11-15 01:57:49	12.3457	0.5	Week 4
2010-11-15 02:57:49	12.0122	0.5	Week 4
2010-11-15 03:57:49	11.768	0.5	Week 4
2010-11-15 04:57:49	11.4577	0.5	Week 4
2010-11-15 05:57:49	11.3863	0.5	Week 4
2010-11-15 06:57:49	11.3205	0.5	Week 4
2010-11-15 07:57:49	11.5579	0.5	Week 4
2010-11-15 08:57:49	17.2754	-0.5	Week 5
2010-11-15 09:57:49	17.8331	-0.5	Week 5
2010-11-15 10:57:49	17.8736	-0.5	Week 5
2010-11-15 11:57:49	18.0506	-0.5	Week 5
2010-11-15 12:57:49	19.6437	-1	Week 5
2010-11-15 13:57:49	28.0943	-1	Week 5
2010-11-15 14:57:49	24.8697	-1	Week 5
2010-11-15 15:57:49	24.5758	-1	Week 5
2010-11-15 16:57:49	25.7593	-1	Week 5
2010-11-15 17:57:49	19.9732	-1	Week 5
2010-11-15 18:57:49	16.7638	-0.5	Week 5
2010-11-15 19:57:49	15.0108	0	Week 5
2010-11-15 20:57:49	13.9512	0	Week 5
2010-11-15 21:57:49	13.1444	0	Week 5
2010-11-15 22:57:49	12.6096	0	Week 5
2010-11-15 23:57:49	12.4204	0.5	Week 5
2010-11-16 00:57:49	12.181	0.5	Week 5
2010-11-16 01:57:49	11.7284	0.5	Week 5
2010-11-16 02:57:49	11.4737	0.5	Week 5
2010-11-16 03:57:49	10.929	0.5	Week 5
2010-11-16 04:57:49	10.6794	0.5	Week 5
2010-11-16 05:57:49	10.4403	0.5	Week 5
2010-11-16 06:57:49	10.1408	0.5	Week 5
2010-11-16 07:57:49	9.6589	0.5	Week 5
2010-11-16 08:57:49	16.357	-0.5	Week 5
2010-11-16 09:57:49	17.1811	-0.5	Week 5
2010-11-16 10:57:49	17.4306	-0.5	Week 5
2010-11-16 11:57:49	17.6309	-0.5	Week 5
2010-11-16 12:57:49	17.8682	-0.5	Week 5
2010-11-16 13:57:49	18.0736	-0.5	Week 5
2010-11-16 14:57:49	19.5504	-1	Week 5
2010-11-16 15:57:49	19.2367	-1	Week 5
2010-11-16 16:57:49	19.7627	-1	Week 5
2010-11-16 17:57:49	16.3687	-0.5	Week 5
2010-11-16 18:57:49	14.8838	0	Week 5
2010-11-16 19:57:49	14.0821	0	Week 5
2010-11-16 20:57:49	13.5336	0	Week 5
2010-11-16 21:57:49	13.3341	0	Week 5
2010-11-16 22:57:49	13.0159	0	Week 5
2010-11-16 23:57:49	12.8796	0	Week 5
2010-11-17 00:57:49	12.7335	0	Week 5
2010-11-17 01:57:49	12.609	0	Week 5
2010-11-17 02:57:49	12.3884	0.5	Week 5
2010-11-17 03:57:49	12.1064	0.5	Week 5
2010-11-17 04:57:49	12.001	0.5	Week 5
2010-11-17 05:57:49	11.8478	0.5	Week 5
2010-11-17 06:57:49	11.7701	0.5	Week 5
2010-11-17 07:57:49	11.411	0.5	Week 5
2010-11-17 08:57:49	17.0567	-0.5	Week 5
2010-11-17 09:57:49	17.3769	-0.5	Week 5
2010-11-17 10:57:49	17.5698	-0.5	Week 5
2010-11-17 11:57:49	18.0696	-0.5	Week 5
2010-11-17 12:57:49	18.3189	-0.5	Week 5
2010-11-17 13:57:49	18.1351	-0.5	Week 5
2010-11-17 14:57:49	17.9697	-0.5	Week 5
2010-11-17 15:57:49	17.9536	-0.5	Week 5
2010-11-17 16:57:49	17.4595	-0.5	Week 5
2010-11-17 17:57:49	15.2775	0	Week 5
2010-11-17 18:57:49	14.2697	0	Week 5
2010-11-17 19:57:49	13.6229	0	Week 5
2010-11-17 20:57:49	13.2318	0	Week 5
2010-11-17 21:57:49	13.0015	0	Week 5
2010-11-17 22:57:49	12.8109	0	Week 5
2010-11-17 23:57:49	12.6731	0	Week 5
2010-11-18 00:57:49	12.4749	0.5	Week 5
2010-11-18 01:57:49	12.3062	0.5	Week 5
2010-11-18 02:57:49	12.2579	0.5	Week 5
2010-11-18 03:57:49	12.2104	0.5	Week 5
2010-11-18 04:57:49	12.1385	0.5	Week 5
2010-11-18 05:57:49	12.1027	0.5	Week 5
2010-11-18 06:57:49	11.8198	0.5	Week 5
2010-11-18 07:57:49	11.22	0.5	Week 5
2010-11-18 08:57:49	17.8019	-0.5	Week 5
2010-11-18 09:57:49	17.7878	-0.5	Week 5
2010-11-18 10:57:49	17.7822	-0.5	Week 5
2010-11-18 11:57:49	17.9233	-0.5	Week 5
2010-11-18 12:57:49	18.32	-0.5	Week 5
2010-11-18 13:57:49	18.4868	-0.5	Week 5
2010-11-18 14:57:49	17.4276	-0.5	Week 5
2010-11-18 15:57:49	17.6736	-0.5	Week 5
2010-11-18 16:57:49	17.1052	-0.5	Week 5
2010-11-18 17:57:49	14.9717	0	Week 5
2010-11-18 18:57:49	14.1526	0	Week 5
2010-11-18 19:57:49	13.5879	0	Week 5
2010-11-18 20:57:49	13.2826	0	Week 5
2010-11-18 21:57:49	13.0814	0	Week 5
2010-11-18 22:57:49	12.9832	0	Week 5
2010-11-18 23:57:49	12.8954	0	Week 5
2010-11-19 00:57:49	12.7432	0	Week 5
2010-11-19 01:57:49	12.5476	0	Week 5
2010-11-19 02:57:49	12.5441	0	Week 5
2010-11-19 03:57:49	12.564	0	Week 5
2010-11-19 04:57:49	12.5793	0	Week 5
2010-11-19 05:57:49	12.4644	0.5	Week 5
2010-11-19 06:57:49	12.4909	0.5	Week 5
2010-11-19 07:57:49	12.4997	0.5	Week 5
2010-11-19 08:57:49	17.6871	-0.5	Week 5
2010-11-19 09:57:49	18.1315	-0.5	Week 5
2010-11-19 10:57:49	17.679	-0.5	Week 5
2010-11-19 11:57:49	18.1895	-0.5	Week 5
2010-11-19 12:57:49	18.0297	-0.5	Week 5
2010-11-19 13:57:49	18.1565	-0.5	Week 5
2010-11-19 14:57:49	18.2791	-0.5	Week 5
2010-11-19 15:57:49	17.8262	-0.5	Week 5
2010-11-19 16:57:49	17.8896	-0.5	Week 5
2010-11-19 17:57:49	15.6855	0	Week 5
2010-11-19 18:57:49	14.7121	0	Week 5
2010-11-19 19:57:49	14.1259	0	Week 5
2010-11-19 20:57:49	13.6957	0	Week 5
2010-11-19 21:57:49	13.4145	0	Week 5
2010-11-19 22:57:49	13.2157	0	Week 5
2010-11-19 23:57:49	13.1406	0	Week 5
2010-11-20 00:57:49	13.0106	0	Week 5
2010-11-20 01:57:49	12.9321	0	Week 5
2010-11-20 02:57:49	12.9648	0	Week 5
2010-11-20 03:57:49	13.025	0	Week 5
2010-11-20 04:57:49	12.9274	0	Week 5
2010-11-20 05:57:49	12.7377	0	Week 5
2010-11-20 06:57:49	12.7349	0	Week 5
2010-11-20 07:57:49	12.7746	0	Week 5
2010-11-20 08:57:49	17.7913	-0.5	Week 5
2010-11-20 09:57:49	17.35	-0.5	Week 5
2010-11-20 10:57:49	17.8509	-0.5	Week 5
2010-11-20 11:57:49	17.6452	-0.5	Week 5
2010-11-20 12:57:49	17.4727	-0.5	Week 5
2010-11-20 13:57:49	19.6251	-1	Week 5
2010-11-20 14:57:49	19.7741	-1	Week 5
2010-11-20 15:57:49	19.3623	-1	Week 5
2010-11-20 16:57:49	20.9302	-1	Week 5
2010-11-20 17:57:49	17.1327	-0.5	Week 5
2010-11-20 18:57:49	14.6672	0	Week 5
2010-11-20 19:57:49	13.4053	0	Week 5
2010-11-20 20:57:49	12.5268	0	Week 5
2010-11-20 21:57:49	11.8457	0.5	Week 5
2010-11-20 22:57:49	11.458	0.5	Week 5
2010-11-20 23:57:49	11.1508	0.5	Week 5
2010-11-21 00:57:49	10.8217	0.5	Week 5
2010-11-21 01:57:49	10.5816	0.5	Week 5
2010-11-21 02:57:49	10.3176	0.5	Week 5
2010-11-21 03:57:49	10.1433	0.5	Week 5
2010-11-21 04:57:49	9.97322	0.5	Week 5
2010-11-21 05:57:49	9.99756	0.5	Week 5
2010-11-21 06:57:49	9.927	0.5	Week 5
2010-11-21 07:57:49	9.59475	0.5	Week 5
2010-11-21 08:57:49	16.5135	-0.5	Week 5
2010-11-21 09:57:49	16.8513	-0.5	Week 5
2010-11-21 10:57:49	16.3704	-0.5	Week 5
2010-11-21 11:57:49	16.9886	-0.5	Week 5
2010-11-21 12:57:49	17.0008	-0.5	Week 5
2010-11-21 13:57:49	17.0964	-0.5	Week 5
2010-11-21 14:57:49	17.622	-0.5	Week 5
2010-11-21 15:57:49	17.6904	-0.5	Week 5
2010-11-21 16:57:49	16.63	-0.5	Week 5
2010-11-21 17:57:49	14.4481	0	Week 5
2010-11-21 18:57:49	13.0087	0	Week 5
2010-11-21 19:57:49	12.1636	0.5	Week 5
2010-11-21 20:57:49	11.3439	0.5	Week 5
2010-11-21 21:57:49	10.7585	0.5	Week 5
2010-11-21 22:57:49	10.2916	0.5	Week 5
2010-11-21 23:57:49	10.0728	0.5	Week 5
2010-11-22 00:57:49	9.88158	0.5	Week 5
2010-11-22 01:57:49	9.57446	0.5	Week 5
2010-11-22 02:57:49	10.2108	0.5	Week 5
2010-11-22 03:57:49	10.5654	0.5	Week 5
2010-11-22 04:57:49	10.7339	0.5	Week 5
2010-11-22 05:57:49	10.7587	0.5	Week 5
2010-11-22 06:57:49	10.7583	0.5	Week 5
2010-11-22 07:57:49	10.7714	0.5	Week 5
2010-11-22 08:57:49	16.8759	-0.5	Week 6
2010-11-22 09:57:49	16.9982	-0.5	Week 6
2010-11-22 10:57:49	16.3592	-0.5	Week 6
2010-11-22 11:57:49	16.2915	-0.5	Week 6
2010-11-22 12:57:49	16.8788	-0.5	Week 6
2010-11-22 13:57:49	17.3917	-0.5	Week 6
2010-11-22 14:57:49	17.6184	-0.5	Week 6
2010-11-22 15:57:49	17.33	-0.5	Week 6
2010-11-22 16:57:49	16.5792	-0.5	Week 6
2010-11-22 17:57:49	13.9435	0	Week 6
2010-11-22 18:57:49	12.099	0.5	Week 6
2010-11-22 19:57:49	11.156	0.5	Week 6
2010-11-22 20:57:49	11.1398	0.5	Week 6
2010-11-22 21:57:49	11.0882	0.5	Week 6
2010-11-22 22:57:49	10.179	0.5	Week 6
2010-11-22 23:57:49	9.60223	0.5	Week 6
2010-11-23 00:57:49	9.79383	0.5	Week 6
2010-11-23 01:57:49	10.2848	0.5	Week 6
2010-11-23 02:57:49	10.3997	0.5	Week 6
2010-11-23 03:57:49	10.5589	0.5	Week 6
2010-11-23 04:57:49	10.5309	0.5	Week 6
2010-11-23 05:57:49	10.7008	0.5	Week 6
2010-11-23 06:57:49	10.5647	0.5	Week 6
2010-11-23 07:57:49	10.4233	0.5	Week 6
2010-11-23 08:57:49	16.5798	-0.5	Week 6
2010-11-23 09:57:49	17.1933	-0.5	Week 6
2010-11-23 10:57:49	16.8175	-0.5	Week 6
2010-11-23 11:57:49	16.5063	-0.5	Week 6
2010-11-23 12:57:49	16.9764	-0.5	Week 6
2010-11-23 13:57:49	18.0782	-0.5	Week 6
2010-11-23 14:57:49	18.1398	-0.5	Week 6
2010-11-23 15:57:49	17.5135	-0.5	Week 6
2010-11-23 16:57:49	16.1182	-0.5	Week 6
2010-11-23 17:57:49	13.5097	0	Week 6
2010-11-23 18:57:49	12.4515	0.5	Week 6
2010-11-23 19:57:49	11.6766	0.5	Week 6
2010-11-23 20:57:49	11.4144	0.5	Week 6
2010-11-23 21:57:49	11.2782	0.5	Week 6
2010-11-23 22:57:49	10.8922	0.5	Week 6
2010-11-23 23:57:49	10.5127	0.5	Week 6
2010-11-24 00:57:49	10.3032	0.5	Week 6
2010-11-24 01:57:49	10.3354	0.5	Week 6
2010-11-24 02:57:49	9.99701	0.5	Week 6
2010-11-24 03:57:49	9.86023	0.5	Week 6
2010-11-24 04:57:49	9.79597	0.5	Week 6
2010-11-24 05:57:49	9.37339	0.5	Week 6
2010-11-24 06:57:49	8.97182	1	Week 6
2010-11-24 07:57:49	9.03008	0.5	Week 6
2010-11-24 08:57:49	15.6034	0	Week 6
2010-11-24 09:57:49	17.7854	-0.5	Week 6
2010-11-24 10:57:49	16.1479	-0.5	Week 6
2010-11-24 11:57:49	17.2374	-0.5	Week 6
2010-11-24 12:57:49	17.9591	-0.5	Week 6
2010-11-24 13:57:49	17.2702	-0.5	Week 6
2010-11-24 14:57:49	17.0902	-0.5	Week 6
2010-11-24 15:57:49	18.3625	-0.5	Week 6
2010-11-24 16:57:49	16.7568	-0.5	Week 6
2010-11-24 17:57:49	13.5721	0	Week 6
2010-11-24 18:57:49	12.0659	0.5	Week 6
2010-11-24 19:57:49	11.1945	0.5	Week 6
2010-11-24 20:57:49	10.7416	0.5	Week 6
2010-11-24 21:57:49	10.0837	0.5	Week 6
2010-11-24 22:57:49	9.75225	0.5	Week 6
2010-11-24 23:57:49	9.45304	0.5	Week 6
2010-11-25 00:57:49	8.80761	1	Week 6
2010-11-25 01:57:49	8.61667	1	Week 6
2010-11-25 02:57:49	8.96052	1	Week 6
2010-11-25 03:57:49	8.73523	1	Week 6
2010-11-25 04:57:49	8.56063	1	Week 6
2010-11-25 05:57:49	8.74806	1	Week 6
2010-11-25 06:57:49	8.10133	1	Week 6
2010-11-25 07:57:49	7.77082	1	Week 6
2010-11-25 08:57:49	13.9831	0	Week 6
2010-11-25 09:57:49	15.6106	0	Week 6
2010-11-25 10:57:49	15.1119	0	Week 6
2010-11-25 11:57:49	15.8664	0	Week 6
2010-11-25 12:57:49	16.681	-0.5	Week 6
2010-11-25 13:57:49	16.7785	-0.5	Week 6
2010-11-25 14:57:49	17.4063	-0.5	Week 6
2010-11-25 15:57:49	16.2219	-0.5	Week 6
2010-11-25 16:57:49	14.2697	0	Week 6
2010-11-25 17:57:49	11.2525	0.5	Week 6
2010-11-25 18:57:49	10.0947	0.5	Week 6
2010-11-25 19:57:49	8.57095	1	Week 6
2010-11-25 20:57:49	8.03278	1	Week 6
2010-11-25 21:57:49	7.51726	1	Week 6
2010-11-25 22:57:49	7.60274	1	Week 6
2010-11-25 23:57:49	6.8948	1	Week 6
2010-11-26 00:57:49	6.88242	1	Week 6
2010-11-26 01:57:49	6.86468	1	Week 6
2010-11-26 02:57:49	6.95548	1	Week 6
2010-11-26 03:57:49	7.37398	1	Week 6
2010-11-26 04:57:49	7.13135	1	Week 6
2010-11-26 05:57:49	6.87377	1	Week 6
2010-11-26 06:57:49	7.08265	1	Week 6
2010-11-26 07:57:49	7.31467	1	Week 6
2010-11-26 08:57:49	14.7183	0	Week 6
2010-11-26 09:57:49	16.1855	-0.5	Week 6
2010-11-26 10:57:49	15.0823	0	Week 6
2010-11-26 11:57:49	15.2926	0	Week 6
2010-11-26 12:57:49	15.5475	0	Week 6
2010-11-26 13:57:49	15.6187	0	Week 6
2010-11-26 14:57:49	15.6387	0	Week 6
2010-11-26 15:57:49	16.2144	-0.5	Week 6
2010-11-26 16:57:49	14.8596	0	Week 6
2010-11-26 17:57:49	11.8649	0.5	Week 6
2010-11-26 18:57:49	10.3712	0.5	Week 6
2010-11-26 19:57:49	9.71815	0.5	Week 6
2010-11-26 20:57:49	8.88958	1	Week 6
2010-11-26 21:57:49	8.4538	1	Week 6
2010-11-26 22:57:49	8.0771	1	Week 6
2010-11-26 23:57:49	7.84953	1	Week 6
2010-11-27 00:57:49	7.80631	1	Week 6
2010-11-27 01:57:49	7.16074	1	Week 6
2010-11-27 02:57:49	6.86392	1	Week 6
2010-11-27 03:57:49	6.60484	1	Week 6
2010-11-27 04:57:49	6.45948	1	Week 6
2010-11-27 05:57:49	7.08316	1	Week 6
2010-11-27 06:57:49	7.2243	1	Week 6
2010-11-27 07:57:49	7.0714	1	Week 6
2010-11-27 08:57:49	13.9941	0	Week 6
2010-11-27 09:57:49	15.0418	0	Week 6
2010-11-27 10:57:49	15.1372	0	Week 6
2010-11-27 11:57:49	15.3101	0	Week 6
2010-11-27 12:57:49	17.579	-0.5	Week 6
2010-11-27 13:57:49	16.3327	-0.5	Week 6
2010-11-27 14:57:49	17.0719	-0.5	Week 6
2010-11-27 15:57:49	16.1542	-0.5	Week 6
2010-11-27 16:57:49	15.5173	0	Week 6
2010-11-27 17:57:49	11.5544	0.5	Week 6
2010-11-27 18:57:49	9.33231	0.5	Week 6
2010-11-27 19:57:49	7.87803	1	Week 6
2010-11-27 20:57:49	6.968	1	Week 6
2010-11-27 21:57:49	6.34121	1	Week 6
2010-11-27 22:57:49	6.47928	1	Week 6
2010-11-27 23:57:49	6.62285	1	Week 6
2010-11-28 00:57:49	6.61858	1	Week 6
2010-11-28 01:57:49	6.55743	1	Week 6
2010-11-28 02:57:49	6.56153	1	Week 6
2010-11-28 03:57:49	6.56214	1	Week 6
2010-11-28 04:57:49	6.64118	1	Week 6
2010-11-28 05:57:49	6.67991	1	Week 6
2010-11-28 06:57:49	6.6248	1	Week 6
2010-11-28 07:57:49	6.84254	1	Week 6
2010-11-28 08:57:49	13.0616	0	Week 6
2010-11-28 09:57:49	14.0601	0	Week 6
2010-11-28 10:57:49	15.1325	0	Week 6
2010-11-28 11:57:49	15.2743	0	Week 6
2010-11-28 12:57:49	16.1668	-0.5	Week 6
2010-11-28 13:57:49	16.1273	-0.5	Week 6
2010-11-28 14:57:49	17.1384	-0.5	Week 6
2010-11-28 15:57:49	17.9138	-0.5	Week 6
2010-11-28 16:57:49	14.9647	0	Week 6
2010-11-28 17:57:49	9.84058	0.5	Week 6
2010-11-28 18:57:49	8.075	1	Week 6
2010-11-28 19:57:49	7.54764	1	Week 6
2010-11-28 20:57:49	7.35294	1	Week 6
2010-11-28 21:57:49	6.51389	1	Week 6
2010-11-28 22:57:49	6.56058	1	Week 6
2010-11-28 23:57:49	6.37492	1	Week 6
2010-11-29 00:57:49	6.85939	1	Week 6
2010-11-29 01:57:49	6.90893	1	Week 6
2010-11-29 02:57:49	6.65427	1	Week 6
2010-11-29 03:57:49	6.74614	1	Week 6
2010-11-29 04:57:49	7.00775	1	Week 6
2010-11-29 05:57:49	6.71093	1	Week 6
2010-11-29 06:57:49	7.06937	1	Week 6
2010-11-29 07:57:49	6.84463	1	Week 6
2010-11-29 08:57:49	12.6412	0	Week 7
2010-11-29 09:57:49	13.8966	0	Week 7
2010-11-29 10:57:49	13.5383	0	Week 7
2010-11-29 11:57:49	14.8086	0	Week 7
2010-11-29 12:57:49	14.9126	0	Week 7
2010-11-29 13:57:49	15.122	0	Week 7
2010-11-29 14:57:49	14.9908	0	Week 7
2010-11-29 15:57:49	14.8161	0	Week 7
2010-11-29 16:57:49	13.178	0	Week 7
2010-11-29 17:57:49	10.3296	0.5	Week 7
2010-11-29 18:57:49	8.89038	1	Week 7
2010-11-29 19:57:49	8.16344	1	Week 7
2010-11-29 20:57:49	7.54985	1	Week 7
2010-11-29 21:57:49	6.885	1	Week 7
2010-11-29 22:57:49	6.31175	1	Week 7
2010-11-29 23:57:49	7.23542	1	Week 7
2010-11-30 00:57:49	6.65486	1	Week 7
2010-11-30 01:57:49	6.9122	1	Week 7
2010-11-30 02:57:49	7.18321	1	Week 7
2010-11-30 03:57:49	7.01161	1	Week 7
2010-11-30 04:57:49	6.84519	1	Week 7
2010-11-30 05:57:49	6.69928	1	Week 7
2010-11-30 06:57:49	6.79215	1	Week 7
2010-11-30 07:57:49	6.81386	1	Week 7
2010-11-30 08:57:49	12.8795	0	Week 7
2010-11-30 09:57:49	13.768	0	Week 7
2010-11-30 10:57:49	14.6602	0	Week 7
2010-11-30 11:57:49	14.79	0	Week 7
2010-11-30 12:57:49	15.4539	0	Week 7
2010-11-30 13:57:49	15.8703	0	Week 7
2010-11-30 14:57:49	15.425	0	Week 7
2010-11-30 15:57:49	15.2048	0	Week 7
2010-11-30 16:57:49	14.3212	0	Week 7
2010-11-30 17:57:49	10.4283	0.5	Week 7
2010-11-30 18:57:49	8.48504	1	Week 7
2010-11-30 19:57:49	7.57705	1	Week 7
2010-11-30 20:57:49	6.89924	1	Week 7
2010-11-30 21:57:49	6.19506	1	Week 7
2010-11-30 22:57:49	7.08466	1	Week 7
2010-11-30 23:57:49	6.55673	1	Week 7
2010-12-01 00:57:49	6.97478	1	Week 7
2010-12-01 01:57:49	7.26128	1	Week 7
2010-12-01 02:57:49	7.1513	1	Week 7
2010-12-01 03:57:49	6.99525	1	Week 7
2010-12-01 04:57:49	6.70368	1	Week 7
2010-12-01 05:57:49	6.82058	1	Week 7
2010-12-01 06:57:49	6.87653	1	Week 7
2010-12-01 07:57:49	6.73984	1	Week 7
2010-12-01 08:57:49	12.8467	0	Week 7
2010-12-01 09:57:49	13.9312	0	Week 7
2010-12-01 10:57:49	14.3896	0	Week 7
2010-12-01 11:57:49	15.3705	0	Week 7
2010-12-01 12:57:49	15.3272	0	Week 7
2010-12-01 13:57:49	15.4495	0	Week 7
2010-12-01 14:57:49	15.8899	0	Week 7
2010-12-01 15:57:49	15.4133	0	Week 7
2010-12-01 16:57:49	12.5212	0	Week 7
2010-12-01 17:57:49	8.08093	1	Week 7
2010-12-01 18:57:49	6.68009	1	Week 7
2010-12-01 19:57:49	6.27355	1	Week 7
2010-12-01 20:57:49	6.99148	1	Week 7
2010-12-01 21:57:49	6.39571	1	Week 7
2010-12-01 22:57:49	6.46188	1	Week 7
2010-12-01 23:57:49	6.74248	1	Week 7
2010-12-02 00:57:49	6.72472	1	Week 7
2010-12-02 01:57:49	6.75214	1	Week 7
2010-12-02 02:57:49	6.78685	1	Week 7
2010-12-02 03:57:49	6.77949	1	Week 7
2010-12-02 04:57:49	6.71066	1	Week 7
2010-12-02 05:57:49	6.70059	1	Week 7
2010-12-02 06:57:49	6.6935	1	Week 7
2010-12-02 07:57:49	6.79531	1	Week 7
2010-12-02 08:57:49	12.5262	0	Week 7
2010-12-02 09:57:49	13.6973	0	Week 7
2010-12-02 10:57:49	13.9386	0	Week 7
2010-12-02 11:57:49	15.0334	0	Week 7
2010-12-02 12:57:49	16.1573	-0.5	Week 7
2010-12-02 13:57:49	17.8209	-0.5	Week 7
2010-12-02 14:57:49	17.0808	-0.5	Week 7
2010-12-02 15:57:49	16.5407	-0.5	Week 7
2010-12-02 16:57:49	13.4878	0	Week 7
2010-12-02 17:57:49	8.91561	1	Week 7
2010-12-02 18:57:49	6.64993	1	Week 7
2010-12-02 19:57:49	7.03261	1	Week 7
2010-12-02 20:57:49	6.80331	1	Week 7
2010-12-02 21:57:49	6.32619	1	Week 7
2010-12-02 22:57:49	6.3101	1	Week 7
2010-12-02 23:57:49	6.75601	1	Week 7
2010-12-03 00:57:49	6.76874	1	Week 7
2010-12-03 01:57:49	6.76293	1	Week 7
2010-12-03 02:57:49	6.83523	1	Week 7
2010-12-03 03:57:49	6.73491	1	Week 7
2010-12-03 04:57:49	6.47402	1	Week 7
2010-12-03 05:57:49	6.46357	1	Week 7
2010-12-03 06:57:49	6.57922	1	Week 7
2010-12-03 07:57:49	6.4521	1	Week 7
2010-12-03 08:57:49	11.9485	0.5	Week 7
2010-12-03 09:57:49	13.6093	0	Week 7
2010-12-03 10:57:49	14.7576	0	Week 7
2010-12-03 11:57:49	14.7188	0	Week 7
2010-12-03 12:57:49	16.8908	-0.5	Week 7
2010-12-03 13:57:49	12.3051	0.5	Week 7
2010-12-03 14:57:49	20.0567	-1	Week 7
2010-12-03 15:57:49	16.3153	-0.5	Week 7
2010-12-03 16:57:49	12.6593	0	Week 7
2010-12-03 17:57:49	7.73278	1	Week 7
2010-12-03 18:57:49	5.7235	1	Week 7
2010-12-03 19:57:49	5.95824	1	Week 7
2010-12-03 20:57:49	6.3417	1	Week 7
2010-12-03 21:57:49	6.06628	1	Week 7
2010-12-03 22:57:49	5.9562	1	Week 7
2010-12-03 23:57:49	6.12469	1	Week 7
2010-12-04 00:57:49	6.2058	1	Week 7
2010-12-04 01:57:49	5.75293	1	Week 7
2010-12-04 02:57:49	6.05908	1	Week 7
2010-12-04 03:57:49	6.35798	1	Week 7
2010-12-04 04:57:49	6.25222	1	Week 7
2010-12-04 05:57:49	6.23665	1	Week 7
2010-12-04 06:57:49	6.11111	1	Week 7
2010-12-04 07:57:49	6.33416	1	Week 7
2010-12-04 08:57:49	12.6045	0	Week 7
2010-12-04 09:57:49	13.4079	0	Week 7
2010-12-04 10:57:49	14.5705	0	Week 7
2010-12-04 11:57:49	14.2268	0	Week 7
2010-12-04 12:57:49	14.9812	0	Week 7
2010-12-04 13:57:49	14.3283	0	Week 7
2010-12-04 14:57:49	14.8471	0	Week 7
2010-12-04 15:57:49	14.3984	0	Week 7
2010-12-04 16:57:49	12.7175	0	Week 7
2010-12-04 17:57:49	9.85888	0.5	Week 7
2010-12-04 18:57:49	8.03259	1	Week 7
2010-12-04 19:57:49	6.71238	1	Week 7
2010-12-04 20:57:49	6.10919	1	Week 7
2010-12-04 21:57:49	6.65368	1	Week 7
2010-12-04 22:57:49	7.0144	1	Week 7
2010-12-04 23:57:49	6.76576	1	Week 7
2010-12-05 00:57:49	6.57711	1	Week 7
2010-12-05 01:57:49	6.58764	1	Week 7
2010-12-05 02:57:49	6.72521	1	Week 7
2010-12-05 03:57:49	6.98741	1	Week 7
2010-12-05 04:57:49	7.03576	1	Week 7
2010-12-05 05:57:49	6.89406	1	Week 7
2010-12-05 06:57:49	6.79877	1	Week 7
2010-12-05 07:57:49	6.76827	1	Week 7
2010-12-05 08:57:49	12.7882	0	Week 7
2010-12-05 09:57:49	13.603	0	Week 7
2010-12-05 10:57:49	14.4842	0	Week 7
2010-12-05 11:57:49	14.7191	0	Week 7
2010-12-05 12:57:49	15.0193	0	Week 7
2010-12-05 13:57:49	15.365	0	Week 7
2010-12-05 14:57:49	15.0994	0	Week 7
2010-12-05 15:57:49	15.1815	0	Week 7
2010-12-05 16:57:49	14.6478	0	Week 7
2010-12-05 17:57:49	12.1681	0.5	Week 7
2010-12-05 18:57:49	10.6553	0.5	Week 7
2010-12-05 19:57:49	10.0076	0.5	Week 7
2010-12-05 20:57:49	9.49843	0.5	Week 7
2010-12-05 21:57:49	9.13982	0.5	Week 7
2010-12-05 22:57:49	8.77422	1	Week 7
2010-12-05 23:57:49	8.42556	1	Week 7
2010-12-06 00:57:49	7.48386	1	Week 7
2010-12-06 01:57:49	6.50957	1	Week 7
2010-12-06 02:57:49	6.55754	1	Week 7
2010-12-06 03:57:49	7.15077	1	Week 7
2010-12-06 04:57:49	7.33939	1	Week 7
2010-12-06 05:57:49	7.08713	1	Week 7
2010-12-06 06:57:49	7.01225	1	Week 7
2010-12-06 07:57:49	7.01608	1	Week 7
2010-12-06 08:57:49	12.8242	0	Week 8
2010-12-06 09:57:49	13.8345	0	Week 8
2010-12-06 10:57:49	14.6199	0	Week 8
2010-12-06 11:57:49	15.0733	0	Week 8
2010-12-06 12:57:49	15.2299	0	Week 8
2010-12-06 13:57:49	15.6078	0	Week 8
2010-12-06 14:57:49	18.8902	-1	Week 8
2010-12-06 15:57:49	17.6799	-0.5	Week 8
2010-12-06 16:57:49	14.9151	0	Week 8
2010-12-06 17:57:49	10.1934	0.5	Week 8
2010-12-06 18:57:49	8.18439	1	Week 8
2010-12-06 19:57:49	6.9934	1	Week 8
2010-12-06 20:57:49	6.16523	1	Week 8
2010-12-06 21:57:49	6.81678	1	Week 8
2010-12-06 22:57:49	6.53061	1	Week 8
2010-12-06 23:57:49	6.4424	1	Week 8
2010-12-07 00:57:49	6.97101	1	Week 8
2010-12-07 01:57:49	6.84266	1	Week 8
2010-12-07 02:57:49	6.56877	1	Week 8
2010-12-07 03:57:49	6.54849	1	Week 8
2010-12-07 04:57:49	6.83766	1	Week 8
2010-12-07 05:57:49	7.08826	1	Week 8
2010-12-07 06:57:49	6.43165	1	Week 8
2010-12-07 07:57:49	6.81858	1	Week 8
2010-12-07 08:57:49	12.6671	0	Week 8
2010-12-07 09:57:49	13.6427	0	Week 8
2010-12-07 10:57:49	14.5751	0	Week 8
2010-12-07 11:57:49	14.8467	0	Week 8
2010-12-07 12:57:49	15.1007	0	Week 8
2010-12-07 13:57:49	15.5562	0	Week 8
2010-12-07 14:57:49	15.0715	0	Week 8
2010-12-07 15:57:49	15.0652	0	Week 8
2010-12-07 16:57:49	13.9379	0	Week 8
2010-12-07 17:57:49	10.6057	0.5	Week 8
2010-12-07 18:57:49	8.94391	1	Week 8
2010-12-07 19:57:49	8.08563	1	Week 8
2010-12-07 20:57:49	7.38862	1	Week 8
2010-12-07 21:57:49	6.87174	1	Week 8
2010-12-07 22:57:49	6.57462	1	Week 8
2010-12-07 23:57:49	6.48126	1	Week 8
2010-12-08 00:57:49	6.66829	1	Week 8
2010-12-08 01:57:49	6.7977	1	Week 8
2010-12-08 02:57:49	6.93142	1	Week 8
2010-12-08 03:57:49	6.97859	1	Week 8
2010-12-08 04:57:49	7.05878	1	Week 8
2010-12-08 05:57:49	6.95203	1	Week 8
2010-12-08 06:57:49	6.68242	1	Week 8
2010-12-08 07:57:49	6.7183	1	Week 8
2010-12-08 08:57:49	12.8818	0	Week 8
2010-12-08 09:57:49	13.9422	0	Week 8
2010-12-08 10:57:49	14.5119	0	Week 8
2010-12-08 11:57:49	15.0176	0	Week 8
2010-12-08 12:57:49	15.1414	0	Week 8
2010-12-08 13:57:49	15.4434	0	Week 8
2010-12-08 14:57:49	15.407	0	Week 8
2010-12-08 15:57:49	15.1293	0	Week 8
2010-12-08 16:57:49	13.8583	0	Week 8
2010-12-08 17:57:49	10.5589	0.5	Week 8
2010-12-08 18:57:49	8.77101	1	Week 8
2010-12-08 19:57:49	7.56184	1	Week 8
2010-12-08 20:57:49	6.87805	1	Week 8
2010-12-08 21:57:49	6.38748	1	Week 8
2010-12-08 22:57:49	6.944	1	Week 8
2010-12-08 23:57:49	6.42748	1	Week 8
2010-12-09 00:57:49	7.18202	1	Week 8
2010-12-09 01:57:49	6.77711	1	Week 8
2010-12-09 02:57:49	6.74268	1	Week 8
2010-12-09 03:57:49	7.06314	1	Week 8
2010-12-09 04:57:49	7.0173	1	Week 8
2010-12-09 05:57:49	7.10567	1	Week 8
2010-12-09 06:57:49	7.16477	1	Week 8
2010-12-09 07:57:49	6.86734	1	Week 8
2010-12-09 08:57:49	13.2227	0	Week 8
2010-12-09 09:57:49	13.8691	0	Week 8
2010-12-09 10:57:49	14.9651	0	Week 8
2010-12-09 11:57:49	15.7207	0	Week 8
2010-12-09 12:57:49	15.9014	0	Week 8
2010-12-09 13:57:49	16.0754	-0.5	Week 8
2010-12-09 14:57:49	17.809	-0.5	Week 8
2010-12-09 15:57:49	16.6864	-0.5	Week 8
2010-12-09 16:57:49	14.211	0	Week 8
2010-12-09 17:57:49	10.7844	0.5	Week 8
2010-12-09 18:57:49	9.42266	0.5	Week 8
2010-12-09 19:57:49	8.24414	1	Week 8
2010-12-09 20:57:49	7.48544	1	Week 8
2010-12-09 21:57:49	6.97848	1	Week 8
2010-12-09 22:57:49	7.07495	1	Week 8
2010-12-09 23:57:49	7.06003	1	Week 8
2010-12-10 00:57:49	7.26378	1	Week 8
2010-12-10 01:57:49	7.64303	1	Week 8
2010-12-10 02:57:49	7.891	1	Week 8
2010-12-10 03:57:49	8.04976	1	Week 8
2010-12-10 04:57:49	8.18525	1	Week 8
2010-12-10 05:57:49	8.25017	1	Week 8
2010-12-10 06:57:49	8.27915	1	Week 8
2010-12-10 07:57:49	8.23628	1	Week 8
2010-12-10 08:57:49	14.9826	0	Week 8
2010-12-10 09:57:49	15.7246	0	Week 8
2010-12-10 10:57:49	15.2555	0	Week 8
2010-12-10 11:57:49	15.6948	0	Week 8
2010-12-10 12:57:49	16.2983	-0.5	Week 8
2010-12-10 13:57:49	16.4447	-0.5	Week 8
2010-12-10 14:57:49	16.24	-0.5	Week 8
2010-12-10 15:57:49	16.278	-0.5	Week 8
2010-12-10 16:57:49	15.4178	0	Week 8
2010-12-10 17:57:49	13.1891	0	Week 8
2010-12-10 18:57:49	12.0366	0.5	Week 8
2010-12-10 19:57:49	11.5709	0.5	Week 8
2010-12-10 20:57:49	11.1763	0.5	Week 8
2010-12-10 21:57:49	10.9465	0.5	Week 8
2010-12-10 22:57:49	10.7745	0.5	Week 8
2010-12-10 23:57:49	10.5421	0.5	Week 8
2010-12-11 00:57:49	10.4669	0.5	Week 8
2010-12-11 01:57:49	10.4733	0.5	Week 8
2010-12-11 02:57:49	10.4554	0.5	Week 8
2010-12-11 03:57:49	10.4799	0.5	Week 8
2010-12-11 04:57:49	10.5424	0.5	Week 8
2010-12-11 05:57:49	10.5341	0.5	Week 8
2010-12-11 06:57:49	10.5073	0.5	Week 8
2010-12-11 07:57:49	10.6077	0.5	Week 8
2010-12-11 08:57:49	16.4207	-0.5	Week 8
2010-12-11 09:57:49	17.0141	-0.5	Week 8
2010-12-11 10:57:49	16.1903	-0.5	Week 8
2010-12-11 11:57:49	16.3553	-0.5	Week 8
2010-12-11 12:57:49	17.1566	-0.5	Week 8
2010-12-11 13:57:49	17.5197	-0.5	Week 8
2010-12-11 14:57:49	17.4596	-0.5	Week 8
2010-12-11 15:57:49	17.2779	-0.5	Week 8
2010-12-11 16:57:49	16.7547	-0.5	Week 8
2010-12-11 17:57:49	14.4472	0	Week 8
2010-12-11 18:57:49	13.3661	0	Week 8
2010-12-11 19:57:49	12.6754	0	Week 8
2010-12-11 20:57:49	12.2077	0.5	Week 8
2010-12-11 21:57:49	11.9319	0.5	Week 8
2010-12-11 22:57:49	11.6739	0.5	Week 8
2010-12-11 23:57:49	11.4663	0.5	Week 8
2010-12-12 00:57:49	11.4144	0.5	Week 8
2010-12-12 01:57:49	11.0379	0.5	Week 8
2010-12-12 02:57:49	10.1718	0.5	Week 8
2010-12-12 03:57:49	9.88158	0.5	Week 8
2010-12-12 04:57:49	9.85184	0.5	Week 8
2010-12-12 05:57:49	9.36523	0.5	Week 8
2010-12-12 06:57:49	8.98742	1	Week 8
2010-12-12 07:57:49	8.75079	1	Week 8
2010-12-12 08:57:49	14.8336	0	Week 8
2010-12-12 09:57:49	16.1565	-0.5	Week 8
2010-12-12 10:57:49	15.6602	0	Week 8
2010-12-12 11:57:49	15.9656	0	Week 8
2010-12-12 12:57:49	17.4242	-0.5	Week 8
2010-12-12 13:57:49	17.5783	-0.5	Week 8
2010-12-12 14:57:49	17.6978	-0.5	Week 8
2010-12-12 15:57:49	17.6208	-0.5	Week 8
2010-12-12 16:57:49	16.2774	-0.5	Week 8
2010-12-12 17:57:49	12.4216	0.5	Week 8
2010-12-12 18:57:49	11.4045	0.5	Week 8
2010-12-12 19:57:49	10.1746	0.5	Week 8
2010-12-12 20:57:49	9.11474	0.5	Week 8
2010-12-12 21:57:49	8.00771	1	Week 8
2010-12-12 22:57:49	7.31697	1	Week 8
2010-12-12 23:57:49	6.76566	1	Week 8
2010-12-13 00:57:49	6.35897	1	Week 8
2010-12-13 01:57:49	6.19935	1	Week 8
2010-12-13 02:57:49	6.56474	1	Week 8
2010-12-13 03:57:49	6.3757	1	Week 8
2010-12-13 04:57:49	6.48209	1	Week 8
2010-12-13 05:57:49	6.41868	1	Week 8
2010-12-13 06:57:49	6.31453	1	Week 8
2010-12-13 07:57:49	6.17182	1	Week 8
